# Supplementary material for: Astrocyte and L-lactate in the anterior cingulate cortex modulate schema memory and neuronal mitochondrial biogenesis
Source: eLife. 2023 Nov 14;12:e85751. doi: 10.7554/eLife.85751 (PMC10645423; doi:10.7554/eLife.85751)
Supplement: Figure 1—source data 1. [file elife-85751-fig1-data1.zip]

Archive with 3 entries (3 files):
- Figure 1B-source data.prism
- Figure 1C-source data.prism
- Figure 1D-source data.prism
