# Supplementary material for: Astrocyte and L-lactate in the anterior cingulate cortex modulate schema memory and neuronal mitochondrial biogenesis
Source: eLife. 2023 Nov 14;12:e85751. doi: 10.7554/eLife.85751 (PMC10645423; doi:10.7554/eLife.85751)
Supplement: Figure 2—source data 1. [file elife-85751-fig2-data1.zip]

Archive with 22 entries (22 files):
- Figure 2-figure supplement 2A-source data.prism
- Figure 2-figure supplement 2B-source data.prism
- Figure 2-figure supplement 2C-source data.prism
- Figure 2-figure supplement 2D-source data.prism
- Figure 2-figure supplement 3E-source data.prism
- Figure 2-figure supplement 3F-source data.prism
- Figure 2-figure supplement 3G-source data.prism
- Figure 2A-source data.prism
- Figure 2B-source data.prism
- Figure 2C-source data.prism
- Figure 2D-source data.prism
- Figure 2E-source data.prism
- Figure 2F-source data.prism
- Figure 2G-source data.prism
- Figure 2H-source data.prism
- Figure 2I-source data.prism
- Figure 2J-source data.prism
- Figure 2K-source data.prism
- Figure 2L-source data.prism
- Figure 2M-source data.prism
- Figure 2N-source data.prism
- Figure 2O-source data.prism
